# Supplementary material for: Population Diversity among Bordetella pertussis Isolates, United States, 1935–2009
Source: Emerg Infect Dis. 2012 Aug;18(8):1248–55. doi: 10.3201/eid1808.120082 (PMC3414039; doi:10.3201/eid1808.120082)
Supplement: Technical Appendix — Geographic distribution of Bordetella pertussis strains, by location and year of isolation, United States, 1935–2009. Period 1 (prevaccine era), 1935–1945, n = 3; period 2 (early wP era), 1946–1969, n = 16; period 3 (late wP era), 1970–1990, n = 76; period 4 (aP transition for 4th and 5th dose of childhood series), 1991–1996, n = 86; period 5 (early aP), 1997–1999, n = 159; period 6 (middle aP), 2000–2002, n = 98; period 7 (late aP), 2003–2005, n = 98; and period 8 (early Tdap booster), 2006–2009, n = 125. [file 12-0082_Techapp-s1.xlsx]

## Sheet: Typing Data
Technical Appendix. Geographic distribution of Bordetella pertussis strains, by location and year of isolation, United States, 1935-2009*
period	Source	Year_Isolated	Strain Number	MLVA Type	prn	ptxP	ptxS1	fim3
1	Pennsylvania	1935	B199	205	1	1	D	A
1	US	1935	B200	205	1	1	D	A
1	Michigan	1939	B203	167	1	1	D	A
2	Pennsylvania	1946	B202	12	1	1	B	A
2	Indiana	1955	B201	10	1	1	B	A
2	Oregon	1958	B283	10	1	1	B	A
2	North Carolina	1960	B284	10	1	1	B	A
2	Florida	1962	B286	10	1	1	B	A
2	Florida	1962	B287	191	1	1	B	A
2	Florida	1962	B288	139	1	1	B	A
2	New Jersey	1964	B307	139	1	1	B	A
2	Texas	1964	B291	185	1	1	B	A
2	Colorado	1966	B293	10	1	1	B	A
2	New Jersey	1966	B294	189	1	1	B	A
2	Texas	1967	B308	10	1	1	B	A
2	Florida	1968	B297	10	1	1	B	A
2	Florida	1968	B415	73	1	1	B	A
2	Oregon	1968	B298	10	1	1	B	A
2	Oregon	1968	B299	10	1	1	B	A
3	Colorado	1970	B303	211	1	1	A	A
3	Alabama	1971	B302	139	1	1	B	A
3	Indiana	1971	B417	185	1	1	B	A
3	Montana	1971	B304	10	1	1	B	A
3	Montana	1971	B416	188	1	1	B	A
3	Arizona	1974	B427	189	1	1	B	A
3	Kansas	1974	B428	10	1	1	B	A
3	Alabama	1975	B429	96	1	1	B	A
3	Texas	1975	B229	4	1	1	A	A
3	Texas	1975	B230	10	1	1	A	A
3	Georgia	1977	B312	10	1	1	B	A
3	Georgia	1977	B321	188	1	1	B	A
3	Georgia	1977	B329	9	1	1	B	A
3	Georgia	1977	B344	189	1	1	B	A
3	Georgia	1977	B350	10	1	1	B	A
3	Nebraska	1977	B431	189	1	1	B	A
3	North Carolina	1977	B211	96	1	1	B	A
3	North Carolina	1977	B212	12	1	1	B	A
3	North Carolina	1977	B214	10	1	1	B	A
3	North Carolina	1977	B215	10	1	1	B	A
3	North Carolina	1977	B225	208	1	1	B	A
3	Pennsylvania	1977	B432	117	1	1	A	A
3	Alaska	1978	B159	10	1	1	B	A
3	Arkansas	1978	B440	10	1	1	B	A
3	Oregon	1978	B437	140	1	1	B	A
3	Oregon	1978	B438	140	1	1	B	A
3	Pennsylvania	1978	B439	29	1	1	A	A
3	Massachusetts	1979	B441	209	1	1	B	A
3	Arizona	1980	C254	122	1	1	A	A
3	New York	1980	B224	138	1	1	B	A
3	Delaware	1981	B157	29	1	1	A	A
3	Nevada	1981	C239	189	1	1	B	A
3	Oregon	1981	C240	29	1	1	A	A
3	Oregon	1981	C255	210	1	1	A	A
3	Oregon	1981	C256	29	1	1	A	A
3	Colorado	1982	B222	31	1	1	A	A
3	Colorado	1982	B223	31	1	1	A	A
3	California	1983	C243	29	3	1	A	A
3	Oklahoma	1983	B217	29	1	1	A	A
3	Oklahoma	1983	B218	130	1	1	A	A
3	Oklahoma	1983	B219	140	1	1	B	A
3	Oklahoma	1983	B220	29	1	1	A	A
3	Washington, DC	1983	B163	130	1	1	A	A
3	Washington, DC	1983	B171	29	1	1	A	A
3	Washington, DC	1983	B221	29	2	1	A	A
3	Alaska	1984	B154	29	1	1	A	A
3	Alaska	1984	B165	29	1	1	A	A
3	Alaska	1984	B169	29	1	1	A	A
3	Alaska	1985	B150	31	1	1	A	A
3	Arkansas	1985	B170	29	1	1	A	A
3	Texas	1985	A004	125	1	1	A	A
3	Texas	1985	B168	17	1	1	A	A
3	Wisconsin	1985	A008	18	9	1	A	A
3	Wisconsin	1985	A009	18	9	1	A	A
3	Wisconsin	1985	A010	18	9	1	A	A
3	Wisconsin	1985	A011	18	9	1	A	A
3	Wisconsin	1985	A012	18	9	1	A	A
3	Alabama	1986	C257	154	3	1	A	A
3	Arkansas	1986	B146	29	1	1	A	A
3	Delaware	1986	A037	213	1	1	B	A
3	Delaware	1986	A057	213	1	1	B	A
3	Delaware	1986	A064	213	1	1	B	A
3	Indiana	1986	C248	29	9	1	A	A
3	Arizona	1987	A080	28	1	1	B	A
3	Hawaii	1987	A079	28	1	1	B	A
3	New Jersey	1988	A081	28	1	1	B	A
3	Missouri	1989	A102	27	9	1	A	A
3	Missouri	1989	A106	29	1	1	A	A
3	Missouri	1989	A133	29	1	1	A	A
3	Missouri	1989	A135	27	9	1	A	A
3	Ohio	1989	A371	27	9	1	A	A
3	Ohio	1989	A393	27	2	3	A	A
3	Missouri	1990	A115	29	1	1	A	A
3	Ohio	1990	A402	27	2	3	A	A
3	Ohio	1990	A413	27	9	1	A	A
3	Ohio	1990	A437	9	1	1	B	A
4	New York	1991	D470	27	2	3	A	A
4	Oregon	1991	A148	212	2	3	A	A
4	Virginia	1991	A151	29	1	1	A	A
4	Virginia	1991	C250	29	1	1	A	A
4	Colorado	1992	A162	27	2	1	A	A
4	Louisiana	1992	A160	28	2	3	A	A
4	Ohio	1992	A542	10	1	1	B	A
4	Wisconsin	1992	A161	27	2	3	A	A
4	Illinois	1993	A209	10	1	1	B	A
4	Illinois	1993	A210	10	1	1	B	A
4	Illinois	1993	A211	10	1	1	B	A
4	Illinois	1993	A212	29	2	1	A	A
4	Illinois	1993	A213	27	2	3	A	A
4	New Hampshire	1993	A173	43	2	3	A	A
4	New Hampshire	1993	A176	43	2	3	A	A
4	New Hampshire	1993	A178	32	2	3	A	A
4	New Hampshire	1993	A179	32	2	3	A	A
4	New Hampshire	1993	A182	32	2	3	A	A
4	New York	1993	A188	10	1	1	B	A
4	New York	1993	A191	130	1	1	A	A
4	New York	1993	A193	29	1	1	A	A
4	New York	1993	A203	27	2	3	A	A
4	Ohio	1993	A736	10	1	1	B	A
4	Ohio	1993	A758	27	2	1	A	A
4	Ohio	1993	A816	29	1	1	A	A
4	South Dakota	1993	A169	27	2	3	A	A
4	South Dakota	1993	A170	27	2	3	A	A
4	Arizona	1994	B718	27	2	3	A	A
4	Arizona	1994	B727	140	1	1	B	A
4	Arizona	1994	B783	27	2	3	A	A
4	California	1994	A300	235	1	1	A	A
4	California	1994	A303	27	2	3	A	A
4	California	1994	A324	9	1	1	A	A
4	California	1994	A325	4	2	1	A	A
4	California	1994	A327	27	2	3	A	A
4	Idaho	1994	A267	27	2	3	A	B
4	Idaho	1994	A269	32	2	3	B	A
4	Idaho	1994	A275	27	9	1	A	A
4	Idaho	1994	A278	27	9	1	A	A
4	Kansas	1994	A306	27	2	3	A	A
4	Missouri	1994	A223	22	4	3	A	A
4	Missouri	1994	A227	27	2	3	A	A
4	Missouri	1994	A232	27	2	3	A	A
4	Missouri	1994	A233	29	2	1	A	A
4	Missouri	1994	A243	27	2	3	A	A
4	North Carolina	1994	A261	27	2	3	A	A
4	Arizona	1995	B737	214	1	1	A	A
4	Arizona	1995	B754	27	2	3	A	A
4	Hawaii	1995	A335	27	2	3	A	A
4	Hawaii	1995	A337	27	2	3	A	A
4	Hawaii	1995	A340	195	3	1	A	A
4	Hawaii	1995	A341	27	2	3	A	A
4	Hawaii	1995	A344	27	2	3	A	A
4	Idaho	1995	A338	214	1	1	A	A
4	Indiana	1995	B008	27	2	1	A	A
4	Indiana	1995	B015	27	2	3	A	A
4	Indiana	1995	B021	27	2	3	A	A
4	Iowa	1995	B043	27	2	3	A	A
4	Minnesota	1995	A346	27	2	3	A	B
4	Minnesota	1995	A347	27	2	3	A	B
4	Ohio	1995	A882	27	2	3	A	A
4	Pennsylvania	1995	A332	27	2	3	A	A
4	Rhode Island	1995	A342	27	2	3	A	A
4	Rhode Island	1995	A343	27	2	3	A	B
4	Tennessee	1995	A330	27	2	3	A	A
4	Indiana	1996	B019	27	2	3	A	A
4	Iowa	1996	B044	26	2	3	A	A
4	Iowa	1996	B046	27	2	3	A	B
4	Iowa	1996	B047	27	2	3	A	A
4	Iowa	1996	B048	26	2	3	A	A
4	Kentucky	1996	A457	19	3	1	A	A
4	Kentucky	1996	A459	27	2	3	A	A
4	Kentucky	1996	A460	27	2	3	A	A
4	Kentucky	1996	A462	27	2	3	A	A
4	Kentucky	1996	A463	27	2	3	A	A
4	Massachusetts	1996	A644	27	2	3	A	B
4	Massachusetts	1996	A649	27	2	3	A	A
4	Massachusetts	1996	A668	27	2	3	A	A
4	Massachusetts	1996	A691	28	3	1	A	A
4	Massachusetts	1996	A708	27	2	3	A	A
4	Pennsylvania	1996	A688	27	2	3	A	A
4	Rhode Island	1996	A469	27	2	3	A	A
4	Tennessee	1996	B178	27	2	3	A	A
4	Tennessee	1996	B179	27	2	3	A	A
4	Tennessee	1996	B186	27	2	3	A	A
4	Tennessee	1996	B188	27	2	3	A	A
5	Idaho	1997	A817	27	2	3	A	B
5	Idaho	1997	A818	27	2	3	A	B
5	Texas	1997	A920	43	2	3	A	A
5	Kentucky	1997	A921	27	2	3	A	B
5	Kentucky	1997	A922	27	2	3	A	A
5	Kentucky	1997	A923	27	2	3	A	B
5	Kentucky	1997	A924	27	2	3	A	A
5	Kentucky	1997	A925	27	2	3	A	B
5	Kentucky	1997	A926	27	2	3	A	B
5	Indiana	1997	B033	27	2	3	A	A
5	Indiana	1997	B034	28	2	3	A	A
5	Indiana	1997	B035	27	2	3	A	A
5	Indiana	1997	B036	242	2	3	A	B
5	Indiana	1997	B037	27	2	3	A	A
5	New Jersey	1997	B040	26	2	3	A	A
5	Iowa	1997	B049	27	2	3	A	A
5	Iowa	1997	B050	27	2	3	A	A
5	Iowa	1997	B051	27	2	3	A	A
5	Iowa	1997	B052	32	2	3	A	A
5	Iowa	1997	B053	27	2	3	A	A
5	Iowa	1997	B054	27	2	3	A	A
5	Iowa	1997	B055	27	2	3	A	A
5	Iowa	1997	B056	27	2	3	A	A
5	Iowa	1997	B057	27	2	3	A	A
5	Colorado	1997	B191	27	2	3	A	B
5	Minnesota	1997	B402	36	2	3	A	B
5	Minnesota	1997	B524	27	2	3	A	A
5	Minnesota	1997	B562	27	2	3	A	A
5	Minnesota	1997	B685	27	2	3	A	A
5	Arizona	1997	B762	27	2	3	A	A
5	Illinois	1997	C130	27	2	3	A	B
5	Illinois	1997	C132	27	2	3	A	A
5	Illinois	1997	C133	27	2	3	A	B
5	Illinois	1997	C134	27	2	3	A	B
5	Illinois	1997	C261	27	2	3	A	B
5	Illinois	1997	C263	16	2	3	A	B
5	Missouri	1997	C932	70	1	1	A	A
5	South Carolina	1998	B065	27	2	3	A	B
5	Oregon	1998	B068	27	2	3	A	A
5	Oregon	1998	B070	27	2	3	A	A
5	Rhode Island	1998	B076	27	2	3	A	A
5	Idaho	1998	B077	27	2	3	A	A
5	Utah	1998	B095	27	2	3	A	A
5	Oregon	1998	B098	27	2	3	A	A
5	New Hampshire	1998	B136	27	2	3	A	A
5	Utah	1998	B176	27	2	3	A	A
5	Tennessee	1998	B181	27	2	3	A	A
5	Tennessee	1998	B183	27	2	3	A	A
5	Tennessee	1998	B184	27	2	3	A	B
5	Colorado	1998	B189	27	2	3	A	B
5	Colorado	1998	B190	27	2	3	A	B
5	Tennessee	1998	B193	27	2	3	A	A
5	Oregon	1998	B196	27	2	3	A	A
5	Oregon	1998	B197	22	2	3	A	A
5	Colorado	1998	B198	27	2	3	A	A
5	Colorado	1998	B231	236	2	3	A	A
5	Oregon	1998	B236	27	2	3	A	A
5	Utah	1998	B238	27	2	3	A	A
5	Oregon	1998	B240	27	2	3	A	A
5	Hawaii	1998	B247	18	2	3	A	A
5	Utah	1998	B249	27	2	3	A	A
5	Oregon	1998	B255	27	2	3	A	B
5	Oregon	1998	B256	158	2	3	A	A
5	Utah	1998	B259	18	2	3	A	B
5	Utah	1998	B260	27	2	3	A	A
5	Rhode Island	1998	B261	27	2	3	A	B
5	New Hampshire	1998	B262	27	2	3	A	B
5	Utah	1998	B265	32	2	3	A	A
5	Utah	1998	B267	27	2	3	A	A
5	Utah	1998	B268	27	2	3	A	A
5	Rhode Island	1998	B270	29	2	1	A	A
5	New Hampshire	1998	B274	32	2	3	A	A
5	South Carolina	1998	B306	237	2	1	A	A
5	Massachusetts	1998	B363	27	2	3	A	A
5	Ohio	1998	B446	28	2	3	A	A
5	Georgia	1998	B461	27	2	3	A	A
5	Georgia	1998	B462	38	2	3	A	B
5	Rhode Island	1998	B468	27	2	3	A	B
5	Rhode Island	1998	B469	27	2	3	A	B
5	Tennessee	1998	B471	27	2	3	A	A
5	Tennessee	1998	B472	27	2	3	A	A
5	Tennessee	1998	B473	27	2	3	A	A
5	Tennessee	1998	B475	27	2	3	A	A
5	New York	1998	B481	32	2	3	A	A
5	New York	1998	B484	27	2	3	A	A
5	New York	1998	B486	32	2	3	A	A
5	New York	1998	B487	27	2	3	A	A
5	Minnesota	1998	B690	27	2	3	A	A
5	Arizona	1998	B808	27	2	3	A	A
5	Arizona	1998	B819	27	2	3	A	A
5	Arizona	1998	B840	27	2	3	A	A
5	Arizona	1998	B862	18	2	3	A	B
5	Arizona	1998	B863	36	2	3	A	B
5	Massachusetts	1998	B893	27	2	3	A	A
5	Minnesota	1998	B937	27	2	3	A	B
5	Minnesota	1998	B961	27	2	3	A	A
5	Minnesota	1998	C046	27	2	3	A	A
5	Illinois	1998	C123	27	2	3	A	A
5	Georgia	1998	C139	26	2	3	A	B
5	Massachusetts	1998	C194	27	2	3	A	A
5	New York	1998	C444	27	2	3	A	B
5	New York	1998	C450	16	2	3	A	B
5	New York	1998	C452	27	2	3	A	B
5	Indiana	1998	C559	27	2	3	A	A
5	Indiana	1998	C563	27	2	3	A	B
5	Indiana	1998	C565	27	2	3	A	B
5	Idaho	1998	C728	27	2	3	A	A
5	Texas	1998	C744	27	2	3	A	A
5	Texas	1998	C745	27	2	3	A	A
5	Colorado	1998	C747	27	2	3	A	A
5	Colorado	1998	C748	27	2	3	A	A
5	Colorado	1998	C750	27	2	3	A	A
5	Colorado	1998	C752	27	2	3	A	B
5	Pennsylvania	1998	C931	27	2	3	A	A
5	Missouri	1998	C933	27	2	3	A	A
5	Missouri	1999	B470	18	2	3	A	B
5	Rhode Island	1999	B477	27	2	3	A	B
5	New Hampshire	1999	B490	27	2	3	A	A
5	New Hampshire	1999	B703	27	2	3	A	A
5	South Carolina	1999	B706	27	2	3	A	A
5	Massachusetts	1999	C214	36	2	3	A	B
5	Massachusetts	1999	C226	27	2	3	A	B
5	Rhode Island	1999	C235	27	2	3	A	A
5	Rhode Island	1999	C236	27	2	3	A	B
5	New Hampshire	1999	C237	28	1	1	A	A*
5	South Carolina	1999	C308	28	2	3	A	A
5	South Carolina	1999	C309	27	2	3	A	A
5	California	1999	C310	27	2	3	A	A
5	New Hampshire	1999	C314	18	2	3	A	A
5	Georgia	1999	C316	26	2	3	A	B
5	Georgia	1999	C318	60	2	3	A	A
5	Georgia	1999	C320	36	2	3	A	B
5	Georgia	1999	C324	27	2	3	A	A
5	Massachusetts	1999	C371	27	2	3	A	A
5	Georgia	1999	C396	27	2	3	A	A
5	Georgia	1999	C400	16	2	3	A	B
5	New York	1999	C442	16	2	3	A	B
5	New York	1999	C456	16	2	3	A	B
5	Arizona	1999	C472	27	2	3	A	A
5	Arizona	1999	C480	27	2	3	A	A
5	Indiana	1999	C566	27	2	3	A	A
5	Massachusetts	1999	C616	27	2	3	A	B
5	Massachusetts	1999	C623	27	2	3	A	B
5	Idaho	1999	C730	27	2	3	A	A
5	Idaho	1999	C731	27	2	3	A	A
5	Idaho	1999	C732	27	2	3	A	A
5	Idaho	1999	C733	27	2	3	A	A
5	Ohio	1999	C736	27	2	3	A	A
5	Illinois	1999	C760	239	9	1	A	A
5	Illinois	1999	C761	27	2	3	A	A
5	Pennsylvania	1999	C929	27	2	3	A	A
5	Idaho	1999	C957	16	2	3	A	B
5	Ohio	1999	D566	27	2	3	A	A
5	Ohio	1999	D580	36	2	3	A	A
5	Ohio	1999	D588	32	2	3	A	A
5	Ohio	1999	D590	18	2	3	A	A
5	Ohio	1999	D608	27	2	3	A	A
5	Ohio	1999	D623	27	2	3	A	A
5	Ohio	1999	D625	36	2	3	A	B
6	Georgia	2000	C551	238	1	1	B	A
6	Indiana	2000	C569	27	2	3	A	A
6	Indiana	2000	C570	27	2	3	A	A
6	Indiana	2000	C571	27	2	3	A	A
6	Georgia	2000	C583	27	2	3	A	B
6	Massachusetts	2000	C661	27	2	3	A	B
6	Massachusetts	2000	C674	27	2	3	A	A
6	Georgia	2000	C706	27	2	3	A	A
6	New York	2000	C712	18	2	3	A	B
6	New York	2000	C714	27	2	3	A	B
6	California	2000	C720	18	2	3	A	B
6	Idaho	2000	C734	27	2	3	A	A
6	Texas	2000	C755	27	2	3	A	A
6	Texas	2000	C757	16	2	3	A	B
6	Texas	2000	C758	16	2	3	A	B
6	Illinois	2000	C770	27	2	3	A	A
6	Illinois	2000	C771	239	9	1	A	A
6	Arizona	2000	C779	27	2	3	A	B
6	Texas	2000	C807	27	2	3	A	A
6	Texas	2000	C808	32	2	3	A	A
6	Texas	2000	C810	27	2	3	A	A
6	Texas	2000	C811	18	2	3	A	B
6	Georgia	2000	C867	27	2	3	A	B
6	Massachusetts	2000	C906	27	2	3	A	A
6	New York	2000	C918	27	2	3	A	B
6	New Jersey	2000	C934	27	2	3	A	B
6	Illinois	2000	C946	27	2	3	A	B
6	New York	2000	C960	27	2	3	A	A
6	New York	2000	C964	27	2	3	A	B
6	Massachusetts	2000	C999	27	2	3	A	B
6	Massachusetts	2000	D008	27	2	3	A	A
6	Massachusetts	2000	D062	27	2	3	A	A
6	Arizona	2000	D110	27	2	3	A	A
6	Massachusetts	2000	D135	27	2	3	A	B
6	California	2000	D180	27	2	3	A	A
6	California	2000	D181	27	2	3	A	B
6	Ohio	2000	D286	27	2	3	A	A
6	Minnesota	2000	D432	118	2	3	A	A
6	Minnesota	2000	D455	27	2	3	A	B
6	Minnesota	2000	D530	27	2	3	A	B
6	Ohio	2000	D653	27	2	3	A	A
6	Ohio	2000	D675	27	2	3	A	B
6	Ohio	2000	D731	27	2	3	A	A
6	New Jersey	2001	C958	27	2	3	A	A
6	Georgia	2001	D099	27	2	3	A	A
6	Ohio	2001	D221	36	2	3	A	B
6	Ohio	2001	D235	16	2	3	A	B
6	Utah	2001	D236	27	2	3	A	B
6	Ohio	2001	D244	27	2	3	A	A
6	Ohio	2001	D250	27	2	3	A	A
6	Ohio	2001	D278	27	2	3	A	B
6	Georgia	2001	D290	27	2	3	A	A
6	Georgia	2001	D295	18	2	3	A	A
6	Georgia	2001	D296	158	2	3	A	B
6	New York	2001	D319	28	2	3	A	B
6	Missouri	2001	D321	27	2	3	A	B
6	Missouri	2001	D322	27	2	3	A	B
6	Massachusetts	2001	D330	27	2	3	A	B
6	Illinois	2001	D487	27	3	3	A	B
6	Illinois	2001	D490	27	2	3	A	B
6	Illinois	2001	D493	27	2	3	A	B
6	Minnesota	2001	D548	27	2	3	A	B
6	Minnesota	2001	D790	116	2	3	A	A
6	Minnesota	2001	D796	116	2	3	A	A
6	Minnesota	2001	D825	36	2	3	A	B
6	Texas	2002	D420	25	2	3	A	B
6	Texas	2002	D421	25	2	3	A	B
6	California	2002	D422	18	2	3	A	B
6	Nevada	2002	D663	27	2	3	A	A
6	Nevada	2002	D664	27	2	3	A	B
6	Nevada	2002	D665	27	2	3	A	B
6	Nevada	2002	D716	27	2	3	A	A
6	Nevada	2002	D717	27	2	3	A	A
6	Nevada	2002	D718	27	2	3	A	B
6	Idaho	2002	D799	27	2	3	A	A
6	Pennsylvania	2002	D800	36	2	3	A	A
6	Arizona	2002	D849	27	2	3	A	B
6	Arizona	2002	D852	27	2	3	A	A
6	Arizona	2002	D855	27	2	3	A	B
6	Arizona	2002	D862	27	2	3	A	B
6	Arizona	2002	D871	27	2	3	A	B
6	Arizona	2002	D878	27	2	3	A	B
6	Arizona	2002	D891	27	2	3	A	B
6	New Jersey	2002	D902	27	2	3	A	B
6	New York	2002	D917	27	2	3	A	B
6	New York	2002	D926	27	2	3	A	B
6	New York	2002	D930	27	2	3	A	A
6	California	2002	D953	27	2	3	A	B
6	California	2002	D961	27	2	3	A	B
6	California	2002	D963	27	2	3	A	B
6	California	2002	D968	18	2	3	A	B
6	Illinois	2002	E039	27	2	3	A	B
6	California	2002	E062	27	2	3	A	B
6	Missouri	2002	E068	36	2	3	A	B
6	Georgia	2002	E070	27	2	3	A	A
6	Massachusetts	2002	E083	27	2	3	A	B
6	Minnesota	2002	G987	27	9	3	A	A
6	Minnesota	2002	G997	27	2	3	A	B
7	Maryland	2003	E024	27	2	3	A	A
7	Maryland	2003	E025	27	2	3	A	B
7	Illinois	2003	E040	18	2	3	A	B
7	Georgia	2003	E071	16	2	3	A	B
7	South Carolina	2003	E149	27	2	3	A	B
7	Ohio	2003	E150	32	2	3	A	B
7	Pennsylvania	2003	E151	27	9	3	A	A
7	Pennsylvania	2003	E152	27	9	3	A	A
7	South Carolina	2003	E153	29	2	3	A	B
7	Arizona	2003	E164	18	2	3	A	B
7	South Carolina	2003	E186	27	2	3	A	B
7	South Carolina	2003	E187	27	2	3	A	B
7	South Carolina	2003	E188	27	2	3	A	B
7	South Carolina	2003	E190	27	2	3	A	B
7	South Carolina	2003	E191	27	2	3	A	B
7	Washington	2003	E194	27	2	3	A	B
7	Kentucky	2003	E198	26	2	3	A	B
7	Georgia	2003	E230	118	2	3	A	B
7	Georgia	2003	E235	61	2	3	A	B
7	New York	2003	E244	38	2	3	A	B
7	New York	2003	E291	38	2	3	A	B
7	Illinois	2003	E347	27	2	3	A	B
7	Illinois	2003	E360	27	2	3	A	B
7	Illinois	2003	E362	28	2	3	A	A
7	Massachusetts	2003	E375	26	2	3	A	A
7	Massachusetts	2003	E380	27	2	3	A	A
7	Massachusetts	2003	E773	27	2	3	A	B
7	Washington	2003	F667	27	2	3	A	B
7	Washington	2003	F668	27	2	3	A	B
7	Washington	2003	F670	27	2	3	A	B
7	Washington	2003	F671	27	2	3	A	B
7	Washington	2003	F672	27	2	3	A	B
7	Washington	2003	F674	217	2	3	A	B
7	Minnesota	2003	G901	243	2	3	A	A
7	New York	2004	E309	18	13	2	A	B
7	Missouri	2004	E365	27	2	3	A	B
7	Missouri	2004	E366	27	2	3	A	B
7	Missouri	2004	E367	27	2	3	A	B
7	Missouri	2004	E368	25	2	3	A	B
7	Missouri	2004	E369	27	2	3	A	B
7	Missouri	2004	E370	27	2	3	A	B
7	Missouri	2004	E371	27	2	3	A	A
7	Missouri	2004	E372	27	2	3	A	B
7	Washington	2004	E393	16	2	3	A	B
7	Georgia	2004	E724	27	2	3	A	B
7	Georgia	2004	E729	27	2	3	A	B
7	Georgia	2004	E731	27	2	3	A	B
7	California	2004	E925	27	2	3	A	B
7	California	2004	E928	27	2	3	A	B
7	California	2004	E931	27	2	3	A	B
7	Massachusetts	2004	F130	38	2	3	A	B
7	Massachusetts	2004	F174	27	2	3	A	B
7	Massachusetts	2004	F211	216	2	3	A	B
7	Massachusetts	2004	F264	27	2	3	A	B
7	Massachusetts	2004	F315	27	2	3	A	B
7	Massachusetts	2004	F340	27	2	3	A	A
7	New York	2004	F427	27	2	3	A	A
7	New York	2004	F511	27	2	3	A	B
7	New York	2004	F517	27	2	3	A	A
7	New York	2004	F520	27	2	3	A	B
7	Ohio	2004	F778	27	2	3	A	B
7	Delaware	2005	E586	27	2	3	A	B
7	Delaware	2005	E587	27	2	3	A	B
7	Delaware	2005	E602	218	2	3	A	A
7	Arizona	2005	E627	28	2	3	A	B
7	Arizona	2005	E657	27	2	3	A	A
7	Arizona	2005	E662	27	2	3	A	A
7	Arizona	2005	E687	27	2	3	A	B
7	Georgia	2005	E711	219	2	3	A	B
7	Arizona	2005	E802	16	2	3	A	B
7	Arizona	2005	E904	16	2	3	A	A
7	Pennsylvania	2005	E908	27	2	3	A	B
7	Georgia	2005	E911	27	2	3	A	B
7	Georgia	2005	E915	27	2	3	A	B
7	California	2005	E932	27	2	3	A	A
7	New York	2005	E968	107	2	3	A	B
7	New York	2005	E969	16	2	3	A	B
7	Nebraska	2005	F010	27	2	3	A	A
7	Nebraska	2005	F011	27	2	3	A	A
7	Nebraska	2005	F013	27	2	3	A	A
7	Nebraska	2005	F014	27	2	3	A	A
7	Arizona	2005	F026	27	2	3	A	B
7	California	2005	F037	16	2	3	A	B
7	California	2005	F038	16	2	3	A	B
7	California	2005	F045	27	2	3	A	A
7	California	2005	F048	114	2	3	A	B
7	Illinois	2005	F825	27	2	3	A	B
7	Illinois	2005	F827	27	2	3	A	B
7	Illinois	2005	F972	16	2	3	A	B
7	Illinois	2005	F973	27	2	3	A	B
7	Minnesota	2005	G754	27	2	3	A	B
7	Minnesota	2005	G771	38	2	3	A	B
7	Minnesota	2005	G817	27	2	3	A	B
7	Minnesota	2005	G824	38	2	3	A	B
7	Minnesota	2005	G834	27	2	3	A	B
7	Minnesota	2005	G835	27	2	3	A	B
7	Minnesota	2005	G838	27	2	3	A	B
7	Minnesota	2005	G839	27	2	3	A	B
8	Arizona	2006	F060	18	2	3	A	A
8	Arizona	2006	F275	29	2	3	A	B
8	Arizona	2006	F276	27	2	3	A	B
8	Arizona	2006	F277	36	2	3	A	B
8	Arizona	2006	F401	27	2	3	A	A
8	Arizona	2006	F402	27	2	3	A	B
8	Arizona	2006	F406	27	2	3	A	B
8	Arizona	2006	F407	27	2	3	A	B
8	Arizona	2006	F408	27	2	3	A	B
8	Arizona	2006	F409	118	2	3	A	B
8	Arizona	2006	F419	26	2	3	A	B
8	Arizona	2006	F420	27	2	3	A	B
8	California	2006	F895	16	2	3	A	B
8	California	2006	F896	27	2	3	A	B
8	California	2006	F897	27	2	3	A	A
8	California	2006	F899	43	2	3	A	B
8	California	2006	F901	27	2	3	A	B
8	California	2006	F902	27	2	3	A	B
8	California	2006	F904	27	2	3	A	B
8	California	2006	F905	27	2	3	A	A
8	California	2006	F906	27	2	3	A	B
8	California	2006	F907	27	2	3	A	B
8	California	2006	F909	27	2	3	A	B
8	California	2006	F910	200	2	3	A	B
8	California	2006	F911	34	1	1	A	A*
8	California	2006	F912	34	1	1	A	A*
8	California	2006	F913	27	2	3	A	B
8	California	2006	F915	34	1	1	A	A*
8	Georgia	2006	F100	22	2	3	A	B
8	Georgia	2006	F413	27	2	3	A	B
8	Georgia	2006	F576	18	2	3	A	B
8	Illinois	2006	F964	36	2	3	A	A
8	Massachusetts	2006	G339	27	2	3	A	B
8	Massachusetts	2006	G343	27	2	3	A	B
8	Massachusetts	2006	G347	27	2	3	A	B
8	Massachusetts	2006	G404	27	2	3	A	B
8	Massachusetts	2006	G428	25	2	3	A	B
8	Massachusetts	2006	G523	27	2	3	A	B
8	Minnesota	2006	G689	27	2	3	A	B
8	Minnesota	2006	G710	16	2	3	A	B
8	Minnesota	2006	G711	16	2	3	A	B
8	Minnesota	2006	G720	27	2	3	A	B
8	New Mexico	2006	F410	36	2	3	A	B
8	New Mexico	2006	F411	36	2	3	A	B
8	California	2007	F917	34	1	1	A	A*
8	Colorado	2007	F657	179	2	3	A	B
8	Illinois	2007	F945	27	2	3	A	B
8	Illinois	2007	F946	27	2	3	A	A
8	Illinois	2007	F947	16	2	3	A	B
8	Illinois	2007	F948	27	2	3	A	B
8	Illinois	2007	F951	27	2	3	A	B
8	Illinois	2007	F952	27	2	3	A	B
8	Illinois	2007	F953	16	2	3	A	B
8	Illinois	2007	F954	186	1	1	B	A
8	Illinois	2007	F966	27	2	3	A	B
8	Massachusetts	2007	G170	27	2	3	A	B
8	Massachusetts	2007	G173	27	2	3	A	B
8	Massachusetts	2007	G216	27	2	3	A	B
8	Massachusetts	2007	G227	27	2	3	A	B
8	Massachusetts	2007	G277	27	2	3	A	B
8	Massachusetts	2007	G295	27	2	3	A	B
8	Minnesota	2007	G726	27	2	3	A	B
8	Mississippi	2007	F578	27	2	3	A	B
8	North Carolina	2007	F580	27	2	3	A	B
8	St. Croix	2007	F606	36	2	3	A	B
8	St. Croix	2007	F607	27	2	3	A	B
8	St. Croix	2007	F608	27	2	3	A	B
8	St. Croix	2007	F609	27	2	3	A	B
8	St. Croix	2007	F610	27	2	3	A	B
8	St. Croix	2007	F612	36	2	3	A	B
8	Georgia	2008	F819	27	2	3	A	B
8	Colorado	2008	F658	176	2	3	A	B
8	Colorado	2008	F659	176	2	3	A	B
8	Colorado	2008	F833	27	2	3	A	A
8	Georgia	2008	F818	32	2	3	A	B
8	Georgia	2008	F820	27	2	3	A	B
8	Georgia	2008	F821	32	2	3	A	B
8	Georgia	2008	F922	27	2	3	A	B
8	Illinois	2008	F955	27	2	3	A	B
8	Illinois	2008	F967	27	2	3	A	B
8	Illinois	2008	F968	34	1	1	B	A*
8	Illinois	2008	F970	27	2	3	A	A
8	Illinois	2008	F974	18	13	3	A	B
8	Illinois	2008	F975	27	2	3	A	B
8	Massachusetts	2008	G092	27	2	3	A	B
8	Massachusetts	2008	G093	32	2	3	A	B
8	Minnesota	2008	H145	27	2	3	A	B
8	Minnesota	2008	H149	27	2	3	A	B
8	Minnesota	2008	H154	32	2	3	A	B
8	Minnesota	2008	H155	32	2	3	A	B
8	Minnesota	2008	H164	27	2	3	A	B
8	Minnesota	2008	H173	32	2	3	A	B
8	Minnesota	2008	H174	16	2	3	A	B
8	Minnesota	2008	H181	38	2	3	A	B
8	Minnesota	2008	H216	27	2	3	A	B
8	North Carolina	2008	F675	27	2	3	A	B
8	North Carolina	2008	F676	27	2	3	A	A
8	North Carolina	2008	F677	27	2	3	A	B
8	North Carolina	2008	F678	27	2	3	A	B
8	North Carolina	2008	F679	27	2	3	A	B
8	North Carolina	2008	F680	36	2	3	A	B
8	North Carolina	2008	F681	36	2	3	A	B
8	North Carolina	2008	F682	27	2	3	A	B
8	North Carolina	2008	F683	36	2	3	A	B
8	North Carolina	2008	F684	36	2	3	A	B
8	North Carolina	2008	F685	27	2	3	A	A
8	St. Croix	2008	F656	27	2	3	A	B
8	Virginia	2008	F687	27	2	3	A	A
8	California	2009	G035	27	2	3	A	B
8	Florida	2009	H320	27	2	3	A	B
8	Georgia	2009	F925	27	2	3	A	B
8	Georgia	2009	F926	27	2	3	A	B
8	Georgia	2009	F930	27	2	3	A	B
8	Georgia	2009	F936	27	2	3	A	B
8	Georgia	2009	F944	27	2	3	A	A
8	Georgia	2009	H110	27	2	3	A	A
8	Georgia	2009	H114	27	2	3	A	A
8	Georgia	2009	H118	27	2	3	A	A
8	Georgia	2009	H128	27	2	3	A	B
8	Georgia	2009	H130	27	2	3	A	B
8	Massachusetts	2009	H049	16	2	3	A	B
8	Massachusetts	2009	H057	27	2	3	A	B
8	Massachusetts	2009	H069	16	2	3	A	B
8	Massachusetts	2009	H099	27	2	3	A	B
8	New York	2009	H322	16	2	3	A	B
*Period 1 (prevaccine era), 1935-1945, n = 3; period 2 (early wP era), 1946-1969, n = 16; period 3 (late wP era), 1970-1990, n = 76; period 4 (aP transition for 4th and 5th dose of childhood series), 1991-1996, n = 86; period 5 (early aP), 1997-1999, n = 159; period 6 (middle aP), 2000-2002, n = 98; period 7 (late aP), 2003-2005, n = 98; and period 8 (early Tdap booster), 2006-2009, n = 125.
